# Supplementary material for: Evaluation of the Chemical Profile and Antioxidant Capacity of Green, Brown, and Dark Propolis
Source: Plants (Basel). 2023 Sep 8;12(18):3204. doi: 10.3390/plants12183204 (PMC10537587; doi:10.3390/plants12183204)
Supplement: Supplementary file 1 [file plants-12-03204-s001.zip]

Archive with 1 entries (1 files):
- plants-2509746-supplementary.pdf
